# Supplementary material for: Nitric Oxide-Induced Calcineurin A Mediates Antimicrobial Peptide Production Through the IMD Pathway
Source: Front Immunol. 2022 May 18;13:905419. doi: 10.3389/fimmu.2022.905419 (PMC9157438; doi:10.3389/fimmu.2022.905419)
Supplement: Supplementary Table 1 — Primers used in this study. [file Table_1.xlsx]

## Sheet: Sheet1
Table S1 Primers used in this study
Name of primers	sequence（5′-3′）	effiency of qPCR (%)	GenBank
T7-DmMyD88-F	GGATCCTAATACGACTCACTATAGGTCGTTGAGCTACGAGTTTAGG	97	NP_001260821.1
T7-DmMyD88-R	GGATCCTAATACGACTCACTATAGGCGTGATGAACTGAGCAATC
T7-DmIMD-F	GGATCCTAATACGACTCACTATAGGCCCTTCCTACCTATGTGTTTA	95	NP_001286572.1
T7-DmIMD-R	GGATCCTAATACGACTCACTATAGGGTACCAGTAGCTTGAGTGTT
T7-DmNOS-F	GGATCCTAATACGACTCACTATAGGTTGCAGGTCTTTGACTGTCG	96	NP_523541.2
T7-DmNOS-R	GGATCCTAATACGACTCACTATAGGTGTCCAGTTGCATCTTCAGC
T7-DmCanA1-F	GGATCCTAATACGACTCACTATAGGCTGAGGATCATCACCGAAGGA	95	NP_001247378.2
T7-DmCanA1-R	GGATCCTAATACGACTCACTATAGGAGGAACTGCTGGTTGAGGAG
T7-GFP-F	GGATCCTAATACGACTCACTATAGGGTAAACGGCCACAAGTTCAG	95	NP_001263690.1
T7-GFP-R	GGATCCTAATACGACTCACTATAGGGTGCTCAGGTAGTGGTTGTC
qPCR-DmMyD88-F	CTACGAGGAAGACGAGTG	96	NP_001260821.1
qPCR-DmMyD88-R	GAGATGGTTGGCAAGGAA
qPCR-DmIMD-F	ATTGAGCCGACACATAAGTA	96	NP_001286572.1
qPCR-DmIMD-R	CCAGAGAAGAGAAGCAAGG
qPCR-DmNOS-F	GACAAGGCTGTGGTGGAGAT	95	NP_523541.2
qPCR-DmNOS-R	ACGATCCAAATCCAATCAGC
qPCR-DmCanA1-F	TGCGGGGTATCGCATGTATC	96	NP_001247378.2
qPCR-DmCanA1-R	TCTCGGTTACCTTTTCGCCC
qPCR-DmCecropin A-F	TCTTCGTTTTCGTCGCTCTC	97	NP_524588.1
qPCR-DmCecropin A-R	TTATTTACAGGGAGCAACAG
qPCR-DmDiptericin-F	CCGCAGTACCCACTCAATC	96	NP_001260821.1
qPCR-DmDiptericin-R	AGGTGCTTCCCACTTTCCAG
qPCR-DmDrosocin-F	TTCACCATCGTTTTCCTGCTG	95	NP_001246324.1
qPCR-DmDrosocin-R	CGCGGTATGCACACATCTTTA
qPCR-DmDefensin-F	AGTTCTTCGTTCTCGTGGCT	97	NP_523672.1
qPCR-DmDefensin-R	AGTAGGTCGCATGTGGCTC
qPCR-DmRP49-F	GCCGCTTCAAGGGACAGT	96	NP_733339.1
qPCR-DmRP49-R	CGATCTCGCCGCAGTAAA
qPCR-OfNOS1-F	TCCTCTCATCCTGGTTGGTCCT	96	XP_028178016.1
qPCR-OfNOS1-R	GCCACATGGGTGCTGGTTTCT
qPCR-OfNOS2-F	GCTGCTCTACTATCGCCACTCC	97	XP_028178017.1
qPCR-OfNOS2-R	GGACAGGACCTTCGCCATCTTG
qPCR-OfCaNA-F	GAGCCATGTGTGACCTGCTTTG	95	XP_028156950.1
qPCR-OfCaNA-R	CCAGCATCTTGAGCTTCATG
qPCR-OfAttacin-F	CCTGGGTTGCCTGCTGGTG	97	XP_028168271.1
qPCR-OfAttacin-R	GCCAGTCCCTTAGTAATAGC
qPCR-OfCecropinA-F	CCTGAACCAAGATGGAAC	96	XP_028177423.1
qPCR-OfCecropinA-R	CCACCTCTGTATATGGTAGCC
qPCR-OfGloverin-F	GACCCAAAGACTGGAGACCTCAC	97	XP_028168251.1
qPCR-OfGloverin-R	GTGCTCGTAGCCCGCTTTG
qPCR-OfMoricin-F	CAGCACCCAAGGTCCCTG	95	XP_028156820.1
qPCR-OfMoricin-R	GCCTGATCTCCTATCCTTG
qPCR-OfDefensin-F	TAAGCCAACGTGCAATCA	96	XP_028162827
qPCR-OfDefensin-R	GACATCTTACTCTACCAGGAA
qPCR-OfLebocin4-F	AGGTGATGATGTTCAGCGAGCG	97	XP_028159201.1
qPCR-OfLebocin4-R	CTGCGAGCGTATCTGGTGTTGG
qPCR-OfRPL8-F	ACGGAGGTGGTAACCATCAACA	97	XP_028162433.1
qPCR-OfRPL8-R	ACGCCTCCTTCTTGGTTGTCG
T7 stands for primers with T7 promoter; Dm: Drosophila melenogaster; Of: Ostrinia furnacalis
